# Supplementary material for: Combining Quantitative Susceptibility Mapping With the Gray Matter Volume to Predict Neurological Deficits in Patients With Small Artery Occlusion
Source: Brain Behav. 2024 Oct 4;14(10):e70080. doi: 10.1002/brb3.70080 (PMC11450255; doi:10.1002/brb3.70080)
Supplement: Supplementary file 1 — Supporting Information [file BRB3-14-e70080-s002.zip]

Archive with 16 entries (16 files):
- FFG GM-Fbg.tif
- FFG GM-HCY.tif
- FFG GM-LDL.tif
- FFG GM-TC.tif
- FFG GM-TG.tif
- GMavg-D_Dimer.tif
- GMavg-Fbg.tif
- GMavg-HCY.tif
- GMavg-HDL.tif
- GMavg-LDL.tif
- GMavg-TC.tif
- GMavg-TG.tif
- PHG GM-D_Dimer.tif
- PHG GM-Fbg.tif
- PHG GM-HCY.tif
- PHG GM-HDL.tif
