# Supplementary material for: Combining Quantitative Susceptibility Mapping With the Gray Matter Volume to Predict Neurological Deficits in Patients With Small Artery Occlusion
Source: Brain Behav. 2024 Oct 4;14(10):e70080. doi: 10.1002/brb3.70080 (PMC11450255; doi:10.1002/brb3.70080)
Supplement: Supplementary file 2 — Supporting Information [file BRB3-14-e70080-s001.zip]

Archive with 5 entries (5 files):
- GM-PHG-SAO-MiS vs.SAO-MoS.tif
- GMavg-SAO-MiS vs.SAO-MoS.tif
- QSM-GM-PHG-FFG-SAO-MiS vs.SAO-MoS.tif
- QSMavg-SAO-MiS vs.SAO-MoS.tif
- GM-FFG-SAO-MiS vs.SAO-MoS.tif
